# Supplementary material for: The Synergistic Effects of Curcumin and Chemotherapeutic Drugs in Inhibiting Metastatic, Invasive and Proliferative Pathways
Source: Plants (Basel). 2022 Aug 17;11(16):2137. doi: 10.3390/plants11162137 (PMC9414747; doi:10.3390/plants11162137)
Supplement: Supplementary file 1 [file plants-11-02137-s001.zip]

Archive with 1 entries (1 files):
- plants-1844555-supplementary.pdf
